# Supplementary material for: Chlorine Modulates Photosynthetic Efficiency, Chlorophyll Fluorescence in Tomato Leaves, and Carbohydrate Allocation in Developing Fruits
Source: Int J Mol Sci. 2025 Mar 24;26(7):2922. doi: 10.3390/ijms26072922 (PMC11988456; doi:10.3390/ijms26072922)
Supplement: Supplementary file 1 [file ijms-26-02922-s001.zip]

Archive with 1 entries (1 files):
- ijms-3466381-supplementary.pdf
